# Supplementary material for: Surgical management of traumatic tricuspid regurgitation: a case report
Source: Eur Heart J Case Rep. 2024 Dec 19;9(1):ytae676. doi: 10.1093/ehjcr/ytae676 (PMC11694657; doi:10.1093/ehjcr/ytae676)
Supplement: ytae676_Supplementary_Data [file ytae676_supplementary_data.zip]

Archive with 1 entries (1 files):
- 02.08.1994-US-12.05.2023.avi
